# Supplementary material for: Genetic and Evolutionary Analysis of Ake Chicken: New Insights into China’s Sole Indigenous Naked-Neck Chicken Breed
Source: Int J Mol Sci. 2025 May 6;26(9):4399. doi: 10.3390/ijms26094399 (PMC12072286; doi:10.3390/ijms26094399)
Supplement: Supplementary file 1 [file ijms-26-04399-s001.zip]

Archive with 1 entries (1 files):
- ijms-3591901-supplementary.xlsx
