# Supplementary material for: Genetic and Evolutionary Analysis of Ake Chicken: New Insights into China’s Sole Indigenous Naked-Neck Chicken Breed
Source: Int J Mol Sci. 2025 May 6;26(9):4399. doi: 10.3390/ijms26094399 (PMC12072286; doi:10.3390/ijms26094399)
Supplement: Supplementary file 1 [file ijms-26-04399-s001.zip › ijms-3591901-supplementary.xlsx]

## Sheet: Sheet1
Information for samples used in this study
Sample ID	Abbreviation	Breeds	Sampling location	Bases	Data source
India11	India Local 1	Local chicken	India	5.35 G	https://pubmed.ncbi.nlm.nih.gov/32581344/
India13	India Local 1	Local chicken	India	5.29 G	https://pubmed.ncbi.nlm.nih.gov/32581344/
India15	India Local 1	Local chicken	India	5.92 G	https://pubmed.ncbi.nlm.nih.gov/32581344/
India17	India Local 1	Local chicken	India	5.89 G	https://pubmed.ncbi.nlm.nih.gov/32581344/
India19	India Local 1	Local chicken	India	4.83 G	https://pubmed.ncbi.nlm.nih.gov/32581344/
India1	India Local 1	Local chicken	India	5.26 G	https://pubmed.ncbi.nlm.nih.gov/32581344/
India21	India Local 1	Local chicken	India	5.89 G	https://pubmed.ncbi.nlm.nih.gov/32581344/
India29	India Local 1	Local chicken	India	4.81 G	https://pubmed.ncbi.nlm.nih.gov/32581344/
India33	India Local 1	Local chicken	India	6.64 G	https://pubmed.ncbi.nlm.nih.gov/32581344/
India35	India Local 1	Local chicken	India	5.22 G	https://pubmed.ncbi.nlm.nih.gov/32581344/
india3	India Local 1	Local chicken	India	5.75 G	https://pubmed.ncbi.nlm.nih.gov/32581344/
India7	India Local 1	Local chicken	India	5.66 G	https://pubmed.ncbi.nlm.nih.gov/32581344/
India9	India Local 1	Local chicken	India	5.63 G	https://pubmed.ncbi.nlm.nih.gov/32581344/
Xcelris_10A	India Local 2	Local chicken	India	4.26 G	https://pubmed.ncbi.nlm.nih.gov/32581344/
Xcelris_10B	India Local 2	Local chicken	India	7.22 G	https://pubmed.ncbi.nlm.nih.gov/32581344/
Xcelris_11B	India Local 2	Local chicken	India	4.54 G	https://pubmed.ncbi.nlm.nih.gov/32581344/
Xcelris_127	India Local 2	Local chicken	India	8.40 G	https://pubmed.ncbi.nlm.nih.gov/32581344/
Xcelris_12A	India Local 2	Local chicken	India	5.54 G	https://pubmed.ncbi.nlm.nih.gov/32581344/
Xcelris_13B	India Local 2	Local chicken	India	4.68 G	https://pubmed.ncbi.nlm.nih.gov/32581344/
Xcelris_14A	India Local 2	Local chicken	India	8.49 G	https://pubmed.ncbi.nlm.nih.gov/32581344/
Xcelris_14B	India Local 2	Local chicken	India	4.90 G	https://pubmed.ncbi.nlm.nih.gov/32581344/
Xcelris_1A	India Local 2	Local chicken	India	5.54 G	https://pubmed.ncbi.nlm.nih.gov/32581344/
Xcelris_1B	India Local 2	Local chicken	India	4.50 G	https://pubmed.ncbi.nlm.nih.gov/32581344/
Xcelris_2A	India Local 2	Local chicken	India	4.72 G	https://pubmed.ncbi.nlm.nih.gov/32581344/
Xcelris_2B	India Local 2	Local chicken	India	4.43 G	https://pubmed.ncbi.nlm.nih.gov/32581344/
Xcelris_394	India Local 2	Local chicken	India	8.09 G	https://pubmed.ncbi.nlm.nih.gov/32581344/
Xcelris_4A	India Local 2	Local chicken	India	6.51 G	https://pubmed.ncbi.nlm.nih.gov/32581344/
Xcelris_4B	India Local 2	Local chicken	India	6.04 G	https://pubmed.ncbi.nlm.nih.gov/32581344/
Xcelris_5A	India Local 2	Local chicken	India	4.47 G	https://pubmed.ncbi.nlm.nih.gov/32581344/
Xcelris_5B	India Local 2	Local chicken	India	4.64 G	https://pubmed.ncbi.nlm.nih.gov/32581344/
Xcelris_6A	India Local 2	Local chicken	India	5.93 G	https://pubmed.ncbi.nlm.nih.gov/32581344/
Xcelris_6B	India Local 2	Local chicken	India	4.40 G	https://pubmed.ncbi.nlm.nih.gov/32581344/
Xcelris_8A	India Local 2	Local chicken	India	4.25 G	https://pubmed.ncbi.nlm.nih.gov/32581344/
Xcelris_8B	India Local 2	Local chicken	India	4.96 G	https://pubmed.ncbi.nlm.nih.gov/32581344/
Xcelris_97	India Local 2	Local chicken	India	4.55 G	https://pubmed.ncbi.nlm.nih.gov/32581344/
001	Ake Chicken	Ake Chicken	China	9.11 G	Generated in this study
002	Ake Chicken	Ake Chicken	China	9.11 G	Generated in this study
004	Ake Chicken	Ake Chicken	China	9.27 G	Generated in this study
005	Ake Chicken	Ake Chicken	China	9.32 G	Generated in this study
007	Ake Chicken	Ake Chicken	China	9.33 G	Generated in this study
009	Ake Chicken	Ake Chicken	China	9.45 G	Generated in this study
012	Ake Chicken	Ake Chicken	China	9.50 G	Generated in this study
013	Ake Chicken	Ake Chicken	China	9.56 G	Generated in this study
015	Ake Chicken	Ake Chicken	China	9.67 G	Generated in this study
016	Ake Chicken	Ake Chicken	China	9.79 G	Generated in this study
017	Ake Chicken	Ake Chicken	China	9.80 G	Generated in this study
020	Ake Chicken	Ake Chicken	China	9.85 G	Generated in this study
021	Ake Chicken	Ake Chicken	China	9.86 G	Generated in this study
023	Ake Chicken	Ake Chicken	China	9.86 G	Generated in this study
024	Ake Chicken	Ake Chicken	China	9.87 G	Generated in this study
025	Ake Chicken	Ake Chicken	China	9.89 G	Generated in this study
026	Ake Chicken	Ake Chicken	China	9.90 G	Generated in this study
032	Ake Chicken	Ake Chicken	China	9.92 G	Generated in this study
039	Ake Chicken	Ake Chicken	China	9.99 G	Generated in this study
043	Ake Chicken	Ake Chicken	China	10.00 G	Generated in this study
044	Ake Chicken	Ake Chicken	China	10.02 G	Generated in this study
046	Ake Chicken	Ake Chicken	China	10.04 G	Generated in this study
047	Ake Chicken	Ake Chicken	China	10.07 G	Generated in this study
049	Ake Chicken	Ake Chicken	China	10.10 G	Generated in this study
057	Ake Chicken	Ake Chicken	China	10.12 G	Generated in this study
059	Ake Chicken	Ake Chicken	China	10.16 G	Generated in this study
060	Ake Chicken	Ake Chicken	China	10.17 G	Generated in this study
063	Ake Chicken	Ake Chicken	China	10.40 G	Generated in this study
27	Ake Chicken	Ake Chicken	China	10.52 G	Generated in this study
35	Ake Chicken	Ake Chicken	China	19.17 G	Generated in this study
BG02	BG	Banna Game Chicken	China	15.62 G	https://pubmed.ncbi.nlm.nih.gov/36540645/
BG03	BG	Banna Game Chicken	China	15.47 G	https://pubmed.ncbi.nlm.nih.gov/36540645/
BG04	BG	Banna Game Chicken	China	14.99 G	https://pubmed.ncbi.nlm.nih.gov/36540645/
BG05	BG	Banna Game Chicken	China	15.11 G	https://pubmed.ncbi.nlm.nih.gov/36540645/
BG06	BG	Banna Game Chicken	China	15.11 G	https://pubmed.ncbi.nlm.nih.gov/36540645/
BG07	BG	Banna Game Chicken	China	16.30 G	https://pubmed.ncbi.nlm.nih.gov/36540645/
BG08	BG	Banna Game Chicken	China	15.28 G	https://pubmed.ncbi.nlm.nih.gov/36540645/
BG09	BG	Banna Game Chicken	China	15.73 G	https://pubmed.ncbi.nlm.nih.gov/36540645/
BG10	BG	Banna Game Chicken	China	15.09 G	https://pubmed.ncbi.nlm.nih.gov/36540645/
BG11	BG	Banna Game Chicken	China	15.34 G	https://pubmed.ncbi.nlm.nih.gov/36540645/
CH22	CH	Chahua Chicken	China	7.05 G	PRJNA597842
CH23	CH	Chahua Chicken	China	8.60 G	PRJNA597842
CH24	CH	Chahua Chicken	China	8.89 G	PRJNA597842
CH25	CH	Chahua Chicken	China	9.26 G	PRJNA597842
CH26	CH	Chahua Chicken	China	9.92 G	PRJNA597842
CH27	CH	Chahua Chicken	China	9.99 G	PRJNA597842
CH28	CH	Chahua Chicken	China	9.44 G	PRJNA597842
CH29	CH	Chahua Chicken	China	9.55 G	PRJNA597842
CH30	CH	Chahua Chicken	China	8.89 G	PRJNA597842
CH31	CH	Chahua Chicken	China	9.25 G	PRJNA597842
CH33	CH	Chahua Chicken	China	7.05 G	PRJNA597842
CH34	CH	Chahua Chicken	China	3.23 G	PRJNA597842
CH35	CH	Chahua Chicken	China	2.83 G	PRJNA597842
CH36	CH	Chahua Chicken	China	8.78 G	PRJNA597842
CH37	CH	Chahua Chicken	China	2.97 G	PRJNA597842
CH38	CH	Chahua Chicken	China	3.78 G	PRJNA597842
CH39	CH	Chahua Chicken	China	9.31 G	PRJNA597842
CH40	CH	Chahua Chicken	China	8.95 G	PRJNA597842
CH41	CH	Chahua Chicken	China	9.06 G	PRJNA597842
CH87	CH	Chahua Chicken	China	8.43 G	PRJNA597842
CH88	CH	Chahua Chicken	China	8.42 G	PRJNA597842
CH89	CH	Chahua Chicken	China	7.99 G	PRJNA597842
CH90	CH	Chahua Chicken	China	7.89 G	PRJNA597842
CH91	CH	Chahua Chicken	China	7.86 G	PRJNA597842
CH92	CH	Chahua Chicken	China	9.01 G	PRJNA597842
GB02	GB	Gongbujiangda Chicken	China	14.60 G	https://pubmed.ncbi.nlm.nih.gov/36540645/
GB03	GB	Gongbujiangda Chicken	China	15.12 G	https://pubmed.ncbi.nlm.nih.gov/36540645/
GB04	GB	Gongbujiangda Chicken	China	15.47 G	https://pubmed.ncbi.nlm.nih.gov/36540645/
GB05	GB	Gongbujiangda Chicken	China	15.07 G	https://pubmed.ncbi.nlm.nih.gov/36540645/
GB06	GB	Gongbujiangda Chicken	China	15.74 G	https://pubmed.ncbi.nlm.nih.gov/36540645/
GB07	GB	Gongbujiangda Chicken	China	15.43 G	https://pubmed.ncbi.nlm.nih.gov/36540645/
GB08	GB	Gongbujiangda Chicken	China	15.50 G	https://pubmed.ncbi.nlm.nih.gov/36540645/
GB09	GB	Gongbujiangda Chicken	China	15.44 G	https://pubmed.ncbi.nlm.nih.gov/36540645/
GB10	GB	Gongbujiangda Chicken	China	15.01 G	https://pubmed.ncbi.nlm.nih.gov/36540645/
GB11	GB	Gongbujiangda Chicken	China	15.11 G	https://pubmed.ncbi.nlm.nih.gov/36540645/
HX21	HX	Huaixiang Chicken	China	10.98 G	PRJNA482210
HX22	HX	Huaixiang Chicken	China	9.97 G	PRJNA482210
HX23	HX	Huaixiang Chicken	China	11.77 G	PRJNA482210
HX24	HX	Huaixiang Chicken	China	16.82 G	PRJNA482210
HX25	HX	Huaixiang Chicken	China	11.93 G	PRJNA482210
HX26	HX	Huaixiang Chicken	China	11.18 G	PRJNA482210
HX27	HX	Huaixiang Chicken	China	9.50 G	PRJNA482210
HX28	HX	Huaixiang Chicken	China	11.98 G	PRJNA482210
HX29	HX	Huaixiang Chicken	China	11.65 G	PRJNA482210
HX30	HX	Huaixiang Chicken	China	8.67 G	PRJNA482210
HYB18	HYB	Huiyang Bearded Chicken	China	12.73 G	PRJNA547951
HYB19	HYB	Huiyang Bearded Chicken	China	14.90 G	PRJNA547951
HYB20	HYB	Huiyang Bearded Chicken	China	13.48 G	PRJNA547951
HYB21	HYB	Huiyang Bearded Chicken	China	14.67 G	PRJNA547951
HYB22	HYB	Huiyang Bearded Chicken	China	15.02 G	PRJNA547951
HYB23	HYB	Huiyang Bearded Chicken	China	15.67 G	PRJNA547951
HYB25	HYB	Huiyang Bearded Chicken	China	16.35 G	PRJNA547951
HYB26	HYB	Huiyang Bearded Chicken	China	16.73 G	PRJNA547951
HYB27	HYB	Huiyang Bearded Chicken	China	14.78 G	PRJNA547951
HYB38	HYB	Huiyang Bearded Chicken	China	5.71 G	PRJNA547951
HYB39	HYB	Huiyang Bearded Chicken	China	5.03 G	PRJNA547951
HYB44	HYB	Huiyang Bearded Chicken	China	4.61 G	PRJNA547951
HYB45	HYB	Huiyang Bearded Chicken	China	4.12 G	PRJNA547951
HYB48	HYB	Huiyang Bearded Chicken	China	4.39 G	PRJNA547951
LSFC02	LSFC	Longshengfeng Chicken	China	11.10 G	PRJNA659069
LSFC03	LSFC	Longshengfeng Chicken	China	11.23 G	PRJNA659069
LSFC04	LSFC	Longshengfeng Chicken	China	12.65 G	PRJNA659069
LSFC05	LSFC	Longshengfeng Chicken	China	11.17 G	PRJNA659069
LSFC07	LSFC	Longshengfeng Chicken	China	10.49 G	PRJNA659069
LSFC08	LSFC	Longshengfeng Chicken	China	10.03 G	PRJNA659069
LSFC09	LSFC	Longshengfeng Chicken	China	10.40 G	PRJNA659069
LSFC10	LSFC	Longshengfeng Chicken	China	12.93 G	PRJNA659069
LSFC11	LSFC	Longshengfeng Chicken	China	10.82 G	PRJNA659069
LSFC12	LSFC	Longshengfeng Chicken	China	10.91 G	PRJNA659069
LSFC31	LSFC	Longshengfeng Chicken	China	12.17 G	PRJNA659069
LSFC32	LSFC	Longshengfeng Chicken	China	11.95 G	PRJNA659069
LSFC33	LSFC	Longshengfeng Chicken	China	11.48 G	PRJNA659069
LZ01	LZ	Linzhi Chicken	China	16.12 G	https://pubmed.ncbi.nlm.nih.gov/36540645/
LZ02	LZ	Linzhi Chicken	China	15.73 G	https://pubmed.ncbi.nlm.nih.gov/36540645/
LZ03	LZ	Linzhi Chicken	China	15.44 G	https://pubmed.ncbi.nlm.nih.gov/36540645/
LZ04	LZ	Linzhi Chicken	China	15.67 G	https://pubmed.ncbi.nlm.nih.gov/36540645/
LZ05	LZ	Linzhi Chicken	China	15.60 G	https://pubmed.ncbi.nlm.nih.gov/36540645/
LZ06	LZ	Linzhi Chicken	China	16.20 G	https://pubmed.ncbi.nlm.nih.gov/36540645/
LZ07	LZ	Linzhi Chicken	China	16.15 G	https://pubmed.ncbi.nlm.nih.gov/36540645/
LZ08	LZ	Linzhi Chicken	China	14.86 G	https://pubmed.ncbi.nlm.nih.gov/36540645/
LZ09	LZ	Linzhi Chicken	China	16.20 G	https://pubmed.ncbi.nlm.nih.gov/36540645/
NaW44	IranNa	Naked-neck Chicken	Iran	9.38 G	https://pubmed.ncbi.nlm.nih.gov/32581344/
NaW45	IranNa	Naked-neck Chicken	Iran	8.18 G	https://pubmed.ncbi.nlm.nih.gov/32581344/
NaW46	IranNa	Naked-neck Chicken	Iran	7.90 G	https://pubmed.ncbi.nlm.nih.gov/32581344/
NX03	NX	Nixi Chicken	India	15.17 G	https://pubmed.ncbi.nlm.nih.gov/36540645/
NX13	NX	Nixi Chicken	India	15.10 G	https://pubmed.ncbi.nlm.nih.gov/36540645/
NX14	NX	Nixi Chicken	India	14.54 G	https://pubmed.ncbi.nlm.nih.gov/36540645/
NX15	NX	Nixi Chicken	India	15.41 G	https://pubmed.ncbi.nlm.nih.gov/36540645/
NX16	NX	Nixi Chicken	India	15.03 G	https://pubmed.ncbi.nlm.nih.gov/36540645/
NX17	NX	Nixi Chicken	India	15.63 G	https://pubmed.ncbi.nlm.nih.gov/36540645/
NX18	NX	Nixi Chicken	India	15.37 G	https://pubmed.ncbi.nlm.nih.gov/36540645/
NX19	NX	Nixi Chicken	India	15.36 G	https://pubmed.ncbi.nlm.nih.gov/36540645/
NX20	NX	Nixi Chicken	India	15.43 G	https://pubmed.ncbi.nlm.nih.gov/36540645/
NX21	NX	Nixi Chicken	India	15.38 G	https://pubmed.ncbi.nlm.nih.gov/36540645/
RJF73	RJF	Red Junglefowl	India	8.76 G	https://pubmed.ncbi.nlm.nih.gov/32581344/
RJF74	RJF	Red Junglefowl	India	6.05 G	https://pubmed.ncbi.nlm.nih.gov/32581344/
RJF75	RJF	Red Junglefowl	India	8.17 G	https://pubmed.ncbi.nlm.nih.gov/32581344/
RJF76	RJF	Red Junglefowl	India	6.43 G	https://pubmed.ncbi.nlm.nih.gov/32581344/
RJF77	RJF	Red Junglefowl	India	5.32 G	https://pubmed.ncbi.nlm.nih.gov/32581344/
RJF78	RJF	Red Junglefowl	India	8.30 G	https://pubmed.ncbi.nlm.nih.gov/32581344/
RJF79	RJF	Red Junglefowl	India	6.26 G	https://pubmed.ncbi.nlm.nih.gov/32581344/
RJF81	RJF	Red Junglefowl	India	6.56 G	https://pubmed.ncbi.nlm.nih.gov/32581344/
RJF82	RJF	Red Junglefowl	India	4.59 G	https://pubmed.ncbi.nlm.nih.gov/32581344/
RJF83	RJF	Red Junglefowl	India	4.79 G	https://pubmed.ncbi.nlm.nih.gov/32581344/
Sh10	EgyptNa	Naked-neck Chicken	Egypt	16.82 G	Generated in this study
Sh11	EgyptNa	Naked-neck Chicken	Egypt	16.82 G	Generated in this study
Sh12	EgyptNa	Naked-neck Chicken	Egypt	16.51 G	Generated in this study
Sh13	EgyptNa	Naked-neck Chicken	Egypt	16.78 G	Generated in this study
Sh14	EgyptNa	Naked-neck Chicken	Egypt	16.58 G	Generated in this study
Sh15	EgyptNa	Naked-neck Chicken	Egypt	17.33 G	Generated in this study
Sh16	EgyptNa	Naked-neck Chicken	Egypt	16.94 G	Generated in this study
Sh17	EgyptNa	Naked-neck Chicken	Egypt	17.43 G	Generated in this study
Sh18	EgyptNa	Naked-neck Chicken	Egypt	16.87 G	Generated in this study
Sh19	EgyptNa	Naked-neck Chicken	Egypt	17.51 G	Generated in this study
Sh1	EgyptNa	Naked-neck Chicken	Egypt	29.54 G	Generated in this study
Sh20	EgyptNa	Naked-neck Chicken	Egypt	16.95 G	Generated in this study
Sh21	EgyptNa	Naked-neck Chicken	Egypt	17.04 G	Generated in this study
Sh22	EgyptNa	Naked-neck Chicken	Egypt	17.42 G	Generated in this study
Sh23	EgyptNa	Naked-neck Chicken	Egypt	17.20 G	Generated in this study
Sh24	EgyptNa	Naked-neck Chicken	Egypt	16.99 G	Generated in this study
Sh25	EgyptNa	Naked-neck Chicken	Egypt	17.17 G	Generated in this study
Sh26	EgyptNa	Naked-neck Chicken	Egypt	16.85 G	Generated in this study
Sh27	EgyptNa	Naked-neck Chicken	Egypt	17.15 G	Generated in this study
Sh28	EgyptNa	Naked-neck Chicken	Egypt	17.58 G	Generated in this study
Sh29	EgyptNa	Naked-neck Chicken	Egypt	17.73 G	Generated in this study
Sh2	EgyptNa	Naked-neck Chicken	Egypt	16.72 G	Generated in this study
Sh30	EgyptNa	Naked-neck Chicken	Egypt	16.94 G	Generated in this study
Sh3	EgyptNa	Naked-neck Chicken	Egypt	17.00 G	Generated in this study
Sh4	EgyptNa	Naked-neck Chicken	Egypt	16.79 G	Generated in this study
Sh5	EgyptNa	Naked-neck Chicken	Egypt	17.10 G	Generated in this study
Sh6	EgyptNa	Naked-neck Chicken	Egypt	17.16 G	Generated in this study
Sh7	EgyptNa	Naked-neck Chicken	Egypt	16.85 G	Generated in this study
Sh8	EgyptNa	Naked-neck Chicken	Egypt	16.96 G	Generated in this study
Sh9	EgyptNa	Naked-neck Chicken	Egypt	16.80 G	Generated in this study
TSN12	TSN	Shannan Tibetan Chicken	China	9.11 G	PRJNA597842
TSN18	TSN	Shannan Tibetan Chicken	China	9.78 G	PRJNA597842
TSN1	TSN	Shannan Tibetan Chicken	China	8.97 G	PRJNA597842
TSN25	TSN	Shannan Tibetan Chicken	China	7.80 G	PRJNA597842
TSN33	TSN	Shannan Tibetan Chicken	China	7.80 G	PRJNA597842
TSN39	TSN	Shannan Tibetan Chicken	China	7.85 G	PRJNA597842
TSN3	TSN	Shannan Tibetan Chicken	China	7.78 G	PRJNA597842
TSN48	TSN	Shannan Tibetan Chicken	China	8.84 G	PRJNA597842
TSN5	TSN	Shannan Tibetan Chicken	China	8.20 G	PRJNA597842
TSN7	TSN	Shannan Tibetan Chicken	China	7.95 G	PRJNA597842
wenchang24	WC	Wenchang Chicken	China	26.39 G	PRJNA800119
wenchang2	WC	Wenchang Chicken	China	26.17 G	PRJNA800119
wenchang38	WC	Wenchang Chicken	China	27.64 G	PRJNA800119
wenchang447	WC	Wenchang Chicken	China	25.11 G	PRJNA800119
wenchang48	WC	Wenchang Chicken	China	27.92 G	PRJNA800119
wenchang573	WC	Wenchang Chicken	China	26.97 G	PRJNA800119
wenchang7104	WC	Wenchang Chicken	China	27.45 G	PRJNA800119
wenchang7132	WC	Wenchang Chicken	China	24.49 G	PRJNA800119
wenchang732	WC	Wenchang Chicken	China	22.50 G	PRJNA800119
wenchang768	WC	Wenchang Chicken	China	21.98 G	PRJNA800119
wenchang793	WC	Wenchang Chicken	China	30.24 G	PRJNA800119
wenchang8135	WC	Wenchang Chicken	China	28.30 G	PRJNA800119
wenchang8151	WC	Wenchang Chicken	China	28.37 G	PRJNA800119
wenchang8158	WC	Wenchang Chicken	China	26.67 G	PRJNA800119
WLS01	WLS	Wuliangshan Chicken	China	15.11 G	PRJNA800119
WLS16	WLS	Wuliangshan Chicken	China	15.54 G	PRJNA800119
WLS17	WLS	Wuliangshan Chicken	China	15.27 G	PRJNA800119
WLS18	WLS	Wuliangshan Chicken	China	15.28 G	PRJNA800119
WLS19	WLS	Wuliangshan Chicken	China	15.60 G	PRJNA800119
WLS20	WLS	Wuliangshan Chicken	China	15.01 G	PRJNA800119
WLS21	WLS	Wuliangshan Chicken	China	16.40 G	PRJNA800119
WLS22	WLS	Wuliangshan Chicken	China	15.94 G	PRJNA800119
WLS23	WLS	Wuliangshan Chicken	China	15.81 G	PRJNA800119
WLS24	WLS	Wuliangshan Chicken	China	15.94 G	PRJNA800119
XH01	XH	Xinghua Chicken	China		https://pubmed.ncbi.nlm.nih.gov/32131728/
XH02	XH	Xinghua Chicken	China		https://pubmed.ncbi.nlm.nih.gov/32131728/
XH03	XH	Xinghua Chicken	China		https://pubmed.ncbi.nlm.nih.gov/32131728/
XH04	XH	Xinghua Chicken	China		https://pubmed.ncbi.nlm.nih.gov/32131728/
XH05	XH	Xinghua Chicken	China		https://pubmed.ncbi.nlm.nih.gov/32131728/
XH06	XH	Xinghua Chicken	China		https://pubmed.ncbi.nlm.nih.gov/32131728/
XH07	XH	Xinghua Chicken	China		https://pubmed.ncbi.nlm.nih.gov/32131728/
XH08	XH	Xinghua Chicken	China		https://pubmed.ncbi.nlm.nih.gov/32131728/
XH09	XH	Xinghua Chicken	China		https://pubmed.ncbi.nlm.nih.gov/32131728/
XH10	XH	Xinghua Chicken	China		https://pubmed.ncbi.nlm.nih.gov/32131728/
Yao02	Yao	Yao Chicken	China	12.82 G	PRJNA659069
Yao04	Yao	Yao Chicken	China	11.62 G	PRJNA659069
Yao06	Yao	Yao Chicken	China	11.00 G	PRJNA659069
Yao08	Yao	Yao Chicken	China	12.05 G	PRJNA659069
Yao09	Yao	Yao Chicken	China	9.46 G	PRJNA659069
Yao10	Yao	Yao Chicken	China	10.95 G	PRJNA659069
Yao11	Yao	Yao Chicken	China	6.90 G	PRJNA659069
Yao13	Yao	Yao Chicken	China	11.49 G	PRJNA659069
Yao14	Yao	Yao Chicken	China	10.23 G	PRJNA659069
Yao15	Yao	Yao Chicken	China	7.55 G	PRJNA659069
Yao16	Yao	Yao Chicken	China	9.94 G	PRJNA659069
Yao18	Yao	Yao Chicken	China	7.90 G	PRJNA659069
Yao20	Yao	Yao Chicken	China	10.59 G	PRJNA659069
Yao21	Yao	Yao Chicken	China	11.80 G	PRJNA659069
YM01	YM	Yimen Chicken	China	15.06 G	https://pubmed.ncbi.nlm.nih.gov/36540645/
YM02	YM	Yimen Chicken	China	15.92 G	https://pubmed.ncbi.nlm.nih.gov/36540645/
YM03	YM	Yimen Chicken	China	15.28 G	https://pubmed.ncbi.nlm.nih.gov/36540645/
YM04	YM	Yimen Chicken	China	15.47 G	https://pubmed.ncbi.nlm.nih.gov/36540645/
YM05	YM	Yimen Chicken	China	15.27 G	https://pubmed.ncbi.nlm.nih.gov/36540645/
YM06	YM	Yimen Chicken	China	15.41 G	https://pubmed.ncbi.nlm.nih.gov/36540645/
YM07	YM	Yimen Chicken	China	15.51 G	https://pubmed.ncbi.nlm.nih.gov/36540645/
YM08	YM	Yimen Chicken	China	15.88 G	https://pubmed.ncbi.nlm.nih.gov/36540645/
YM09	YM	Yimen Chicken	China	15.68 G	https://pubmed.ncbi.nlm.nih.gov/36540645/
YM10	YM	Yimen Chicken	China	15.14 G	https://pubmed.ncbi.nlm.nih.gov/36540645/
ZT01	ZT	Zhaotong Chicken	China	15.20 G	https://pubmed.ncbi.nlm.nih.gov/36540645/
ZT02	ZT	Zhaotong Chicken	China	15.29 G	https://pubmed.ncbi.nlm.nih.gov/36540645/
ZT03	ZT	Zhaotong Chicken	China	15.03 G	https://pubmed.ncbi.nlm.nih.gov/36540645/
ZT04	ZT	Zhaotong Chicken	China	15.33 G	https://pubmed.ncbi.nlm.nih.gov/36540645/
ZT05	ZT	Zhaotong Chicken	China	15.37 G	https://pubmed.ncbi.nlm.nih.gov/36540645/
ZT06	ZT	Zhaotong Chicken	China	15.74 G	https://pubmed.ncbi.nlm.nih.gov/36540645/
ZT07	ZT	Zhaotong Chicken	China	15.41 G	https://pubmed.ncbi.nlm.nih.gov/36540645/
ZT08	ZT	Zhaotong Chicken	China	15.69 G	https://pubmed.ncbi.nlm.nih.gov/36540645/
ZT09	ZT	Zhaotong Chicken	China	15.21 G	https://pubmed.ncbi.nlm.nih.gov/36540645/
ZT10	ZT	Zhaotong Chicken	China	15.70 G	https://pubmed.ncbi.nlm.nih.gov/36540645/
ZY15	ZY	Zhenyuan Chicken	China	16.03 G	https://pubmed.ncbi.nlm.nih.gov/36540645/
ZY16	ZY	Zhenyuan Chicken	China	15.88 G	https://pubmed.ncbi.nlm.nih.gov/36540645/
ZY17	ZY	Zhenyuan Chicken	China	15.56 G	https://pubmed.ncbi.nlm.nih.gov/36540645/
ZY18	ZY	Zhenyuan Chicken	China	15.75 G	https://pubmed.ncbi.nlm.nih.gov/36540645/
ZY19	ZY	Zhenyuan Chicken	China	15.59 G	https://pubmed.ncbi.nlm.nih.gov/36540645/
ZY20	ZY	Zhenyuan Chicken	China	15.80 G	https://pubmed.ncbi.nlm.nih.gov/36540645/
ZY21	ZY	Zhenyuan Chicken	China	14.66 G	https://pubmed.ncbi.nlm.nih.gov/36540645/
ZY22	ZY	Zhenyuan Chicken	China	15.03 G	https://pubmed.ncbi.nlm.nih.gov/36540645/
ZY23	ZY	Zhenyuan Chicken	China	16.33 G	https://pubmed.ncbi.nlm.nih.gov/36540645/
ZY24	ZY	Zhenyuan Chicken	China	16.50 G	https://pubmed.ncbi.nlm.nih.gov/36540645/
